# Supplementary material for: Clinical Implementation of an Adapted Infection Risk Screening Tool Following Nurse-Led Haemodialysis Vascular Access Consultation
Source: Healthcare (Basel). 2025 Nov 26;13(23):3058. doi: 10.3390/healthcare13233058 (PMC12691982; doi:10.3390/healthcare13233058)
Supplement: Supplementary file 1 [file healthcare-13-03058-s001.zip]

Archive with 1 entries (1 files):
- healthcare-3945162-supplementary.pdf
